# Supplementary material for: Multi-Trait Genome-Wide Association Studies of Sorghum bicolor Regarding Resistance to Anthracnose, Downy Mildew, Grain Mold and Head Smut
Source: Pathogens. 2023 May 30;12(6):779. doi: 10.3390/pathogens12060779 (PMC10302846; doi:10.3390/pathogens12060779)
Supplement: Supplementary file 1 [file pathogens-12-00779-s001.zip]

Archive with 1 entries (1 files):
- pathogens-2386562-supplementary.xlsx
