# Supplementary material for: Multi-Trait Genome-Wide Association Studies of Sorghum bicolor Regarding Resistance to Anthracnose, Downy Mildew, Grain Mold and Head Smut
Source: Pathogens. 2023 May 30;12(6):779. doi: 10.3390/pathogens12060779 (PMC10302846; doi:10.3390/pathogens12060779)
Supplement: Supplementary file 1 [file pathogens-12-00779-s001.zip › pathogens-2386562-supplementary.xlsx]

## Sheet: Sheet1
PCs for grain mold in SAP line	Cultivar	PC1	PC2	PC3
	PI17548	-0.294671	0.194742	0.223365
	PI24969	0.51319	0.28339	-0.0689801
	PI34911	1.55106	0.141832	0.184981
	PI35038	-1.65102	-0.0600734	0.209559
	PI48770	-0.128106	-0.0314246	-0.0689726
	PI152651	2.31725	-0.0197262	-0.0385964
	PI329435	1.64522	-0.285357	0.093823
	PI329440	-1.30511	-0.582545	-0.431596
	PI533750	-1.17262	0.248979	0.240035
	PI533752	-2.39276	0.0421042	0.256797
	PI533754	1.06547	0.107256	0.209427
	PI533755	2.21808	-0.172099	0.384363
	PI533757	0.517114	0.16499	-0.294446
	PI533758	-0.633345	-0.0971807	0.394039
	PI533759	-0.527447	-0.0227235	-0.0729348
	PI533760	0.271379	-0.00451519	0.177191
	PI533761	-1.53298	0.14562	0.222899
	PI533762	1.55279	-0.193834	-0.400899
	PI533766	1.35716	-0.149204	-0.12637
	PI533769	0.923081	-0.241553	0.122786
	PI533785	-0.712161	0.142075	-0.188903
	PI533788	-2.02649	0.245111	-0.0362829
	PI533789	0.780381	0.0592522	-0.161627
	PI533792	-0.169944	0.218071	0.0580084
	PI533794	-0.730034	-0.218013	0.278909
	PI533800	-0.746007	-0.419936	0.0805865
	PI533807	1.3847	-0.119845	0.214546
	PI533810	1.08993	0.113579	0.0603905
	PI533814	0.0946784	-0.43551	0.385175
	PI533821	0.272467	0.313083	0.507476
	PI533822	1.08729	0.0414073	0.52683
	PI533830	-0.39866	0.0785345	-0.195847
	PI533831	0.435	0.638987	-0.324799
	PI533833	-1.10313	-0.214328	-0.188274
	PI533839	1.03664	-0.407453	-0.0344569
	PI533842	0.0138036	-0.404923	-0.296373
	PI533855	0.584352	0.0740469	-0.0412741
	PI533856	0.353497	0.0636193	-0.878227
	PI533863	0.152151	-0.126481	0.251605
	PI533866	2.07051	-0.177774	-0.0952674
	PI533869	-0.639081	-0.168158	-0.176569
	PI533871	-2.97482	-0.208141	0.12411
	PI533876	-1.91321	-0.194286	-0.161918
	PI533877	1.47912	-0.110027	-0.268947
	PI533882	1.66653	0.454477	0.593719
	PI533901	0.537491	-0.0928528	-0.0653538
	PI533902	0.92289	0.488681	-0.271916
	PI533903	1.42167	-0.330194	0.71271
	PI533910	0.899349	-0.0748142	-0.179245
	PI533911	1.11834	-0.00125899	-0.316321
	PI533912	1.42978	-0.405223	-0.135578
	PI533913	1.35223	0.210373	0.225881
	PI533915	0.700285	0.44063	0.401926
	PI533919	-1.31388	0.299794	-0.111108
	PI533921	0.535496	0.239202	-0.123808
	PI533927	-0.0109568	0.706721	-0.0447703
	PI533936	-0.973074	-0.477527	-0.317888
	PI533937	-1.48274	-0.172344	0.0550254
	PI533939	-0.690427	-0.445844	0.166894
	PI533940	-0.930015	-0.18355	-0.396061
	PI533943	2.30784	-0.0610623	0.263795
	PI533948	1.68361	0.430771	-0.0469685
	PI533949	2.49079	-0.133343	-0.0848057
	PI533955	-0.49673	-0.0394728	-0.00726562
	PI533956	-1.6485	-0.537946	-0.152409
	PI533957	0.658425	-0.274582	-0.122413
	PI533961	0.0481718	0.320829	0.201489
	PI533962	-2.28857	-0.0705101	-0.355558
	PI533964	-1.28951	-0.0673893	0.535893
	PI533965	-2.29935	0.10857	0.74463
	PI533967	0.35184	0.0763043	0.126318
	PI533970	2.36741	-0.264784	-0.016522
	PI533972	-0.288351	0.180904	0.200565
	PI533976	-0.348842	-0.0305954	-0.392672
	PI533979	2.27393	-0.199243	-0.336388
	PI533980	0.147113	0.0411213	0.195458
	PI533985	-2.90209	-0.237312	-0.0299177
	PI533986	0.181454	-0.0325524	0.171411
	PI533987	-1.773	-0.474043	0.331929
	PI533989	-0.163775	-0.00689208	-0.278349
	PI533991	-0.432574	-0.00938849	0.0682222
	PI533996	0.58627	0.288618	-0.324461
	PI533997	1.06167	-0.23727	0.119289
	PI533998	-0.540651	0.789053	-0.80641
	PI534009	0.499189	-0.143662	-0.223061
	PI534021	-1.0335	0.0571239	-0.165336
	PI534028	-0.0125425	-0.336	-0.178201
	PI534046	1.71943	-0.00270154	-0.0716415
	PI534053	0.652394	0.196858	0.516327
	PI534054	0.832614	-0.0307962	-0.46997
	PI534070	-1.84001	-0.221861	-0.315104
	PI534075	1.21189	0.00542918	-0.133864
	PI534079	0.42251	-0.161236	-0.405836
	PI534088	1.56209	0.285487	-0.743181
	PI534092	1.92384	-0.0485701	0.160995
	PI534096	0.0249996	-0.294144	-0.0904138
	PI534097	0.72799	-0.0532374	-0.075524
	PI534099	-0.0557792	-0.135352	0.262736
	PI534101	0.417959	-0.381237	0.0076375
	PI534104	-0.624596	0.0511147	-0.104255
	PI534105	-0.526754	0.373693	0.0221148
	PI534108	-0.368569	-0.413159	-0.048834
	PI534112	-0.144126	0.0205573	-0.123774
	PI534114	-1.19649	0.0633212	-0.0151248
	PI534115	-0.380175	-0.649944	0.145042
	PI534116	-1.48526	-0.409322	0.25491
	PI534117	-1.78774	0.265124	-0.365545
	PI534123	1.0436	-0.0997128	-0.00473809
	PI534124	-0.547029	-0.187591	0.177141
	PI534127	-0.352415	-0.148421	0.0346066
	PI534128	-0.133807	0.16412	-0.302073
	PI534132	1.46457	0.1707	-0.356799
	PI534133	1.01015	0.0747199	0.0126335
	PI534135	1.91036	-0.793932	0.167002
	PI534137	0.0546045	-0.317249	0.253842
	PI534139	0.00988844	0.0181842	-0.0244304
	PI534144	-0.305919	0.195529	0.657938
	PI534145	2.32599	-0.2258	-0.0771055
	PI534148	2.24913	0.189138	-0.394798
	PI534155	0.126313	-0.160129	0.248035
	PI534157	-0.0809792	-0.393685	0.270207
	PI534163	0.478865	-0.0736899	0.283381
	PI540816	0.148869	0.596947	0.244488
	PI542406	1.71702	-0.000938	-0.0719875
	PI542718	-1.15499	0.501009	-0.141614
	PI548797	-0.0597766	0.0341641	0.633695
	PI552856	-0.879916	0.428995	-0.267498
	PI552861	0.0798203	0.249232	0.0310953
	PI561071	0.0990447	0.234389	-0.168905
	PI561072	-0.691816	-0.0901249	0.345961
	PI561073	-1.80012	0.470021	0.326068
	PI561472	-2.41179	0.22748	-0.0707338
	PI564163	0.0715518	0.163084	-0.0229328
	PI564164	-0.460997	-0.185093	-0.436891
	PI564165	-0.663981	0.173254	-0.144977
	PI565121	-1.46147	-0.241991	0.0678364
	PI566819	-1.55559	-0.84053	0.365561
	PI576041	2.22941	-0.18791	0.102478
	PI576130	-2.92094	0.0439296	-0.152422
	PI576332	-1.76632	-0.249681	-0.468917
	PI576333	-0.756608	-0.474053	-0.313672
	PI576337	0.0872404	-0.171885	-0.827069
	PI576339	0.740207	0.0840137	0.737726
	PI576340	-0.764026	-0.0758044	-0.641642
	PI576345	1.45809	-0.547986	-0.335933
	PI576347	-0.0393637	-0.00366083	0.00220655
	PI576348	1.59793	-0.544836	-0.00697136
	PI576349	1.40866	-0.142757	-0.0790405
	PI576352	0.610609	-0.104433	-0.00746586
	PI576359	0.989394	0.281364	0.101196
	PI576366	-1.45873	-0.0131749	-0.101102
	PI576373	1.00067	-0.0803059	-0.207806
	PI576375	1.31414	-0.0723947	0.2307
	PI576376	1.58917	-0.282384	0.0139064
	PI576380	0.69554	-0.0403239	0.20215
	PI576381	2.38965	-0.0962616	0.120251
	PI576385	1.35679	0.483068	-0.208167
	PI576386	-0.361492	0.216493	0.0538281
	PI576387	-0.126136	0.0109423	0.0771143
	PI576390	0.681761	-0.0650572	0.0885779
	PI576391	0.0454967	-0.283629	-0.228717
	PI576393	0.251905	0.207482	-0.351091
	PI576394	-0.113017	0.136134	0.112298
	PI576396	0.0124498	0.118418	-0.336374
	PI576399	0.273807	0.414984	-0.140421
	PI576422	-0.0144673	-0.00706738	-0.0875088
	PI576425	0.637977	-0.234103	-0.266634
	PI576426	1.1344	0.282598	0.0817897
	PI576428	-0.133522	0.110794	0.21555
	PI576435	-0.483781	-0.00130336	0.0253726
	PI576437	-1.22365	0.548881	0.0839713
	PI579364	-1.19068	-0.157009	-0.00266497
	PI579418	-0.39331	0.394303	0.049075
	PI585291	-0.0143698	0.212847	-0.175567
	PI585295	-0.511159	0.773801	0.325885
	PI595699	1.1748	0.297677	-0.388255
	PI595702	0.491341	0.240557	-0.343947
	PI595714	0.786038	0.234123	-0.00376606
	PI595718	-0.560543	-0.380166	-0.47646
	PI595720	1.13955	-0.197672	-0.147001
	PI595739	-0.981274	-0.23768	0.232218
	PI595740	-0.217665	0.222478	0.989484
	PI595741	1.1585	-0.0381589	-0.380017
	PI595743	0.406409	-0.0113231	-0.642411
	PI595744	0.591243	0.174295	-0.353178
	PI595745	0.0628311	0.0693069	0.163253
	PI597945	1.09101	0.541799	-0.0531117
	PI597946	-0.843228	0.211817	0.0673678
	PI597949	1.64279	-0.248985	0.186975
	PI597950	1.9093	0.0608528	-0.0221355
	PI597951	1.08778	-0.306931	0.441513
	PI597952	1.06699	0.0812165	0.0552531
	PI597957	-0.590249	0.0625207	-0.232158
	PI597958	0.65479	-0.308358	0.437499
	PI597960	1.3547	0.227227	0.108659
	PI597961	-0.308401	0.104526	0.522075
	PI597964	-1.04729	0.171234	0.585379
	PI597966	-0.17185	0.101519	-0.0687493
	PI597967	-0.597806	0.11247	-0.0575801
	PI597968	-0.564863	0.114498	-0.342034
	PI597971	-1.53748	-0.00924171	0.233573
	PI597973	0.318406	-0.00106858	0.334782
	PI597976	-0.443555	0.510228	0.185538
	PI597980	0.391665	0.238693	0.132366
	PI597982	1.57365	-0.00116398	-0.0726851
	PI598069	-1.11766	-0.207396	-0.387631
	PI598070	-0.300864	0.24524	0.0432435
	PI601816	-1.92174	0.161736	-0.199492
	PI607931	-1.25495	-0.275732	-0.127919
	PI613536	2.00635	0.181733	-0.360503
	PI629034	0.884175	0.149123	-0.334778
	PI629040	0.241093	0.23016	-0.127768
	PI629059	-0.520487	0.513262	-0.132394
	PI641824	-0.59079	-0.192501	-0.238872
	PI641836	-0.687373	-0.143816	-0.114266
	PI641849	-0.474824	0.109154	-0.710445
	PI642793	-0.59079	-0.192501	-0.238872
	PI642992	-0.163899	-0.0963918	0.493655
	PI642998	-1.58362	0.431438	-0.592324
	PI651496	-1.15556	-0.123554	-0.0977552
	PI653616	-1.32197	-0.050693	-0.202908
	PI653617	-0.664583	-0.300755	0.130238
	PI655970	0.243694	-0.161335	-0.268534
	PI655972	0.921278	0.344954	0.00478949
	PI655973	0.461192	-0.0973278	0.537132
	PI655974	0.178682	0.0786013	-0.191969
	PI655976	0.0552321	0.0211524	0.0658338
	PI655977	-0.654394	-0.086132	0.41843
	PI655978	0.198898	-0.122023	0.345686
	PI655979	0.203297	0.0920608	0.26214
	PI655980	-1.31449	-0.138897	0.0598138
	PI655981	-1.14477	-0.28831	-0.0813029
	PI655983	0.67497	-0.189761	-0.068801
	PI655984	0.0734617	0.105809	-0.217948
	PI655985	-0.976984	0.0570221	-0.0861717
	PI655986	-0.412903	0.108016	-0.33096
	PI655987	-0.291306	0.0982393	0.154433
	PI655989	-0.184734	-0.325693	0.0716274
	PI655990	0.812362	0.0960393	-0.0949338
	PI655991	-0.399293	-0.371308	0.0323878
	PI655992	-0.394644	-0.126676	-0.556156
	PI655993	-0.880522	-0.229485	-0.00980573
	PI655994	0.276171	-0.19014	-0.232106
	PI655995	-0.973902	0.166319	-0.45753
	PI655996	1.45576	0.0664444	-0.303036
	PI655997	0.737719	-0.141585	-0.00367046
	PI655998	-0.114306	0.0173458	0.204533
	PI655999	0.250301	-0.0398297	-0.0901847
	PI656000	-0.343252	0.195049	0.107463
	PI656001	-0.371673	0.381066	0.366747
	PI656002	0.172589	0.0817585	0.464164
	PI656003	-0.071512	-0.399264	-0.281952
	PI656004	-0.0165041	-0.0426104	0.145487
	PI656005	0.0567291	0.0384994	-0.0501272
	PI656006	0.254659	0.278272	0.157466
	PI656007	0.33793	0.59732	-0.271204
	PI656008	-0.902468	0.257037	0.0470433
	PI656009	0.135258	0.210337	0.210199
	PI656010	0.42718	0.207484	0.203775
	PI656011	-0.917489	0.594394	0.156073
	PI656012	1.30642	0.114292	0.0623973
	PI656013	-1.00191	-0.0951071	0.0102203
	PI656014	-0.56937	0.16275	0.0229426
	PI656015	1.01624	0.334663	0.300907
	PI656016	0.0810044	-0.054415	0.115335
	PI656018	-0.118231	-0.419613	-0.0619301
	PI656019	-0.569827	0.218066	0.000975
	PI656020	-0.019504	-0.0773014	0.377417
	PI656021	1.20825	0.0719441	0.443134
	PI656022	-0.386524	-0.103288	-0.350441
	PI656023	-0.0569623	-0.296755	-0.0194058
	PI656024	-0.333044	-0.113741	-0.147102
	PI656025	-0.974062	-0.328782	-0.264214
	PI656026	-0.878498	-0.362002	-0.222184
	PI656027	0.465265	-0.0657707	0.0865711
	PI656028	-0.903401	-0.300136	-0.111391
	PI656029	1.54259	-0.215075	0.758154
	PI656030	2.222	-0.401942	0.199124
	PI656031	-1.92901	-0.206235	0.124027
	PI656032	-2.0009	-0.213619	-0.297375
	PI656033	0.583689	-0.373036	0.189169
	PI656034	-1.57206	-0.0359296	0.0564014
	PI656035	-1.58351	-0.0491079	-0.0182632
	PI656036	-3.12592	0.35556	0.174074
	PI656037	-2.00639	-0.217351	0.399437
	PI656038	-1.22102	-0.056017	0.430931
	PI656039	-1.25067	0.527024	0.246353
	PI656040	0.602702	0.286316	0.499136
	PI656041	0.272864	0.424784	-0.197947
	PI656042	0.988163	-0.622171	-0.689954
	PI656043	-2.08828	0.171215	0.0433423
	PI656044	-0.768675	-0.237533	-0.0303247
	PI656046	-0.739	0.486139	0.0409748
	PI656047	-1.29403	0.170166	0.285963
	PI656048	-1.98893	0.243754	0.0121229
	PI656049	-0.25871	0.600994	0.0925114
	PI656050	-0.782873	0.143117	-0.191153
	PI656051	-2.61629	0.248845	0.0460263
	PI656052	1.71761	-0.0387818	-0.277448
	PI656053	0.546882	0.194972	-0.557853
	PI656054	0.697488	1.42025	-0.57887
	PI656055	0.769034	-0.426324	0.352553
	PI656056	0.361066	-0.415885	0.0322547
	PI656057	-0.265698	-0.241042	-0.411524
	PI656058	0.559533	-0.102285	0.103287
	PI656059	-1.47508	0.040839	0.085821
	PI656060	-0.418927	-0.362501	0.122973
	PI656061	-0.114003	-0.180151	0.123653
	PI656070	-0.193697	-0.000891	-0.229255
	PI656071	1.93354	0.316677	0.853419
	PI656072	0.209117	0.0142563	0.0774617
	PI656073	1.91688	0.349939	0.718267
	PI656074	-0.421589	-0.0125758	-0.181332
	PI656075	-0.845322	0.360214	0.0113002
	PI656076	-1.32516	0.200421	0.0513901
	PI656077	-0.61415	-0.016029	-0.272961
	PI656078	-0.618693	0.0686769	0.186989
	PI656079	-0.302217	-0.218199	-0.0614338
	PI656080	-0.931757	-0.020629	0.201023
	PI656081	-0.326018	-0.0788523	-0.190604
	PI656082	2.20347	0.375893	-0.724963
	PI656083	-0.880945	-0.0654869	-0.0742089
	PI656085	-0.375841	-0.0811644	0.0464482
	PI656086	-0.569441	0.090522	0.160352
	PI656087	-0.282162	0.31085	0.0784509
	PI656088	-0.158862	-0.373335	-0.0552274
	PI656089	0.465265	-0.0657707	0.0865711
	PI656090	-1.07564	-0.131133	0.24192
	PI656091	0.809378	0.419665	0.163631
	PI656092	0.662529	0.200756	-0.526751
	PI656093	-0.0184576	0.0489722	0.219647
	PI656094	0.914002	-0.401695	0.0690736
	PI656095	0.29355	0.112295	0.380468
	PI656096	0.879507	0.0548139	-0.576316
	PI656097	-0.286841	-0.0784554	-0.160392
	PI656098	0.991653	-0.358399	0.552635
	PI656099	-0.203157	-0.168101	0.601586
	PI656100	0.0584078	0.15166	-0.115113
	PI656101	-1.16968	-0.083038	0.0409911
	PI656102	1.03234	-0.351344	1.29978
	PI656103	-0.520165	-0.127401	0.00892438
	PI656104	0.307908	-0.288536	-0.61045
	PI656105	0.467323	0.0813883	-0.187819
	PI656106	0.430498	0.213466	0.208737
	PI656107	-0.976794	-0.376409	0.0480061
	PI656108	0.542923	-0.352028	-0.403481
	PI656109	0.873486	0.277535	-0.00591293
	PI656110	1.28109	0.226985	0.107977
	PI656111	-0.496266	-0.0936873	0.0142762
	PI659652	1.04459	-0.138108	-0.0982115
	PI659693	2.10267	0.0238053	-0.00343705
	PI659694	-1.18968	-0.807579	-0.191301
	PI659753	-1.75739	0.46905	0.803171
	PI5339838	-0.0550276	-0.249997	-0.244733
	PI534037	-0.423553	0.228352	-0.0551868

## Sheet: Sheet2
PCs for 3 diseases combo in Minicore collection	Cultivar	PC1	PC2	PC3
	IS608	0.679793	0.014043	-0.175028
	IS995	-0.0621392	-0.636368	-0.337823
	IS1041	0.679793	0.014043	-0.175028
	IS1212	0.590811	-0.131096	0.810374
	IS1219	0.679793	0.014043	-0.175028
	IS1233	-0.0621392	-0.636368	-0.337823
	IS2205	0.679793	0.014043	-0.175028
	IS2382	-0.0621392	-0.636368	-0.337823
	IS2389	-0.726684	0.109219	-0.288014
	IS2413	-0.815666	-0.0359202	0.697388
	IS2426	0.679793	0.014043	-0.175028
	IS2864	0.0152483	0.75963	-0.125219
	IS2872	0.679793	0.014043	-0.175028
	IS2902	-0.0621392	-0.636368	-0.337823
	IS3121	0.590811	-0.131096	0.810374
	IS3158	-0.0621392	-0.636368	-0.337823
	IS3971	-0.0621392	-0.636368	-0.337823
	IS4060	-0.151121	-0.781507	0.647579
	IS4360	0.590811	-0.131096	0.810374
	IS4372	0.590811	-0.131096	0.810374
	IS4515	0.679793	0.014043	-0.175028
	IS4613	0.590811	-0.131096	0.810374
	IS4631	0.590811	-0.131096	0.810374
	IS4698	0.679793	0.014043	-0.175028
	IS5094	0.590811	-0.131096	0.810374
	IS5386	0.679793	0.014043	-0.175028
	IS5667	0.679793	0.014043	-0.175028
	IS5919	0.679793	0.014043	-0.175028
	IS5972	0.679793	0.014043	-0.175028
	IS6351	0.679793	0.014043	-0.175028
	IS6354	0.679793	0.014043	-0.175028
	IS6421	0.679793	0.014043	-0.175028
	IS7305	-0.815666	-0.0359202	0.697388
	IS7310	0.0152483	0.75963	-0.125219
	IS7679	-0.726684	0.109219	-0.288014
	IS8012	0.679793	0.014043	-0.175028
	IS8348	0.679793	0.014043	-0.175028
	IS8774	0.679793	0.014043	-0.175028
	IS8777	0.679793	0.014043	-0.175028
	IS8916	-0.726684	0.109219	-0.288014
	IS9177	0.0152483	0.75963	-0.125219
	IS9745	-0.815666	-0.0359202	0.697388
	IS9830	0.0152483	0.75963	-0.125219
	IS10302	-0.726684	0.109219	-0.288014
	IS10969	-0.0621392	-0.636368	-0.337823
	IS11026	-0.0621392	-0.636368	-0.337823
	IS11473	-0.0621392	-0.636368	-0.337823
	IS11619	-0.726684	0.109219	-0.288014
	IS11919	-0.726684	0.109219	-0.288014
	IS12302	-0.151121	-0.781507	0.647579
	IS12447	-0.0621392	-0.636368	-0.337823
	IS12697	-0.0621392	-0.636368	-0.337823
	IS12706	-0.0621392	-0.636368	-0.337823
	IS12735	0.679793	0.014043	-0.175028
	IS12804	0.590811	-0.131096	0.810374
	IS12883	0.590811	-0.131096	0.810374
	IS12937	0.679793	0.014043	-0.175028
	IS12945	-0.0621392	-0.636368	-0.337823
	IS12965	-0.815666	-0.0359202	0.697388
	IS13264	0.590811	-0.131096	0.810374
	IS13294	-0.726684	0.109219	-0.288014
	IS13549	-0.815666	-0.0359202	0.697388
	IS13782	-0.726684	0.109219	-0.288014
	IS13893	0.0152483	0.75963	-0.125219
	IS13919	-0.726684	0.109219	-0.288014
	IS13971	-0.726684	0.109219	-0.288014
	IS14010	-0.726684	0.109219	-0.288014
	IS14090	-0.726684	0.109219	-0.288014
	IS14290	-0.0621392	-0.636368	-0.337823
	IS14779	-0.726684	0.109219	-0.288014
	IS14861	-0.0621392	-0.636368	-0.337823
	IS15170	-0.0737337	0.614491	0.860183
	IS15744	0.679793	0.014043	-0.175028
	IS15931	-0.726684	0.109219	-0.288014
	IS15945	-0.0737337	0.614491	0.860183
	IS16382	0.0152483	0.75963	-0.125219
	IS16528	-0.815666	-0.0359202	0.697388
	IS17941	-0.726684	0.109219	-0.288014
	IS18039	0.0152483	0.75963	-0.125219
	IS19153	0.0152483	0.75963	-0.125219
	IS19389	-0.0621392	-0.636368	-0.337823
	IS19445	-0.726684	0.109219	-0.288014
	IS19450	-0.726684	0.109219	-0.288014
	IS19859	0.0152483	0.75963	-0.125219
	IS19975	0.679793	0.014043	-0.175028
	IS20195	-0.726684	0.109219	-0.288014
	IS20298	-0.726684	0.109219	-0.288014
	IS20625	-0.151121	-0.781507	0.647579
	IS20632	-0.815666	-0.0359202	0.697388
	IS20679	-0.726684	0.109219	-0.288014
	IS20697	0.679793	0.014043	-0.175028
	IS20713	-0.726684	0.109219	-0.288014
	IS20740	0.0152483	0.75963	-0.125219
	IS20762	-0.726684	0.109219	-0.288014
	IS20816	0.0152483	0.75963	-0.125219
	IS21512	-0.0621392	-0.636368	-0.337823
	IS22239	-0.0621392	-0.636368	-0.337823
	IS22294	-0.151121	-0.781507	0.647579
	IS22616	0.679793	0.014043	-0.175028
	IS22720	-0.0737337	0.614491	0.860183
	IS22799	0.0152483	0.75963	-0.125219
	IS22986	-0.726684	0.109219	-0.288014
	IS23216	-0.151121	-0.781507	0.647579
	IS23514	0.0152483	0.75963	-0.125219
	IS23521	0.0152483	0.75963	-0.125219
	IS23579	0.0152483	0.75963	-0.125219
	IS23586	0.0152483	0.75963	-0.125219
	IS23590	0.0152483	0.75963	-0.125219
	IS23644	0.679793	0.014043	-0.175028
	IS23684	0.679793	0.014043	-0.175028
	IS23891	0.0152483	0.75963	-0.125219
	IS23992	-0.0737337	0.614491	0.860183
	IS24139	-0.726684	0.109219	-0.288014
	IS24175	-0.726684	0.109219	-0.288014
	IS24218	-0.726684	0.109219	-0.288014
	IS24348	0.0152483	0.75963	-0.125219
	IS24453	0.590811	-0.131096	0.810374
	IS24462	-0.151121	-0.781507	0.647579
	IS24463	-0.151121	-0.781507	0.647579
	IS24492	0.679793	0.014043	-0.175028
	IS24503	-0.0621392	-0.636368	-0.337823
	IS25089	-0.726684	0.109219	-0.288014
	IS25249	0.0152483	0.75963	-0.125219
	IS25301	0.0152483	0.75963	-0.125219
	IS25548	0.0152483	0.75963	-0.125219
	IS25732	-0.0621392	-0.636368	-0.337823
	IS25836	-0.726684	0.109219	-0.288014
	IS25910	0.679793	0.014043	-0.175028
	IS26025	-0.0621392	-0.636368	-0.337823
	IS26046	-0.0621392	-0.636368	-0.337823
	IS26222	-0.151121	-0.781507	0.647579
	IS26484	-0.0737337	0.614491	0.860183
	IS26617	-0.151121	-0.781507	0.647579
	IS26694	-0.0621392	-0.636368	-0.337823
	IS26701	0.679793	0.014043	-0.175028
	IS26737	-0.726684	0.109219	-0.288014
	IS27557	-0.151121	-0.781507	0.647579
	IS27786	0.679793	0.014043	-0.175028
	IS27887	0.679793	0.014043	-0.175028
	IS28141	0.679793	0.014043	-0.175028
	IS28313	-0.0621392	-0.636368	-0.337823
	IS28389	0.679793	0.014043	-0.175028
	IS28449	-0.726684	0.109219	-0.288014
	IS28451	0.0152483	0.75963	-0.125219
	IS28614	0.679793	0.014043	-0.175028
	IS28747	0.679793	0.014043	-0.175028
	IS28849	0.0152483	0.75963	-0.125219
	IS29091	0.0152483	0.75963	-0.125219
	IS29100	0.0152483	0.75963	-0.125219
	IS29187	0.679793	0.014043	-0.175028
	IS29233	-0.726684	0.109219	-0.288014
	IS29239	-0.815666	-0.0359202	0.697388
	IS29304	-0.0621392	-0.636368	-0.337823
	IS29314	-0.151121	-0.781507	0.647579
	IS29326	-0.0621392	-0.636368	-0.337823
	IS29335	0.679793	0.014043	-0.175028
	IS29358	-0.815666	-0.0359202	0.697388
	IS29392	-0.815666	-0.0359202	0.697388
	IS29441	-0.0621392	-0.636368	-0.337823
	IS29468	-0.0621392	-0.636368	-0.337823
	IS29519	0.0152483	0.75963	-0.125219
	IS29582	-0.726684	0.109219	-0.288014
	IS29606	-0.0737337	0.614491	0.860183
	IS29627	-0.0737337	0.614491	0.860183
	IS29654	0.590811	-0.131096	0.810374
	IS29689	-0.0621392	-0.636368	-0.337823
	IS29714	-0.0621392	-0.636368	-0.337823
	IS29733	-0.726684	0.109219	-0.288014
	IS29772	-0.0621392	-0.636368	-0.337823
	IS29914	0.0152483	0.75963	-0.125219
	IS29950	-0.0621392	-0.636368	-0.337823
	IS30079	0.0152483	0.75963	-0.125219
	IS30092	-0.151121	-0.781507	0.647579
	IS30231	0.679793	0.014043	-0.175028
	IS30383	0.590811	-0.131096	0.810374
	IS30400	0.679793	0.014043	-0.175028
	IS30417	0.679793	0.014043	-0.175028
	IS30443	0.590811	-0.131096	0.810374
	IS30450	0.0152483	0.75963	-0.125219
	IS30451	0.0152483	0.75963	-0.125219
	IS30460	0.679793	0.014043	-0.175028
	IS30466	0.0152483	0.75963	-0.125219
	IS30507	-0.0621392	-0.636368	-0.337823
	IS30508	-0.0621392	-0.636368	-0.337823
	IS30533	-0.0621392	-0.636368	-0.337823
	IS30536	-0.0621392	-0.636368	-0.337823
	IS30562	-0.0737337	0.614491	0.860183
	IS30572	-0.815666	-0.0359202	0.697388
	IS30838	0.679793	0.014043	-0.175028
	IS31043	-0.726684	0.109219	-0.288014
	IS31557	-0.815666	-0.0359202	0.697388
	IS31651	0.0152483	0.75963	-0.125219
	IS31681	0.679793	0.014043	-0.175028
	IS31706	0.0152483	0.75963	-0.125219
	IS31714	-0.815666	-0.0359202	0.697388
	IS32349	0.0152483	0.75963	-0.125219
	IS32439	0.679793	0.014043	-0.175028
	IS33023	-0.0621392	-0.636368	-0.337823
	IS33090	-0.0621392	-0.636368	-0.337823
	IS33353	0.679793	0.014043	-0.175028

## Sheet: Sheet3
PCs for anthracnose in Senegalese cultivars	Cultivar	PC1	PC2	PC3
	PI514279	-0.818587	-0.411458	-0.0133416
	PI514280	-0.657425	0.575407	-0.0244117
	PI514282	0.33464	0.412926	-0.0662725
	PI514283	0.173478	-0.57394	-0.0552024
	PI514284	1.21603	-0.740971	0.232399
	PI514285	-0.657425	0.575407	-0.0244117
	PI514286	0.35147	0.411409	0.043545
	PI514287	-0.657425	0.575407	-0.0244117
	PI514288	0.173478	-0.57394	-0.0552024
	PI514289	-0.818587	-0.411458	-0.0133416
	PI514290	0.33464	0.412926	-0.0662725
	PI514291	0.33464	0.412926	-0.0662725
	PI514292	-0.657425	0.575407	-0.0244117
	PI514293	3.1665	-1.0629	-0.0709574
	PI514294	-0.657425	0.575407	-0.0244117
	PI514295	-0.657425	0.575407	-0.0244117
	PI514296	-0.818587	-0.411458	-0.0133416
	PI514297	-0.657425	0.575407	-0.0244117
	PI514298	1.34353	0.248928	0.00168425
	PI514299	1.34353	0.248928	0.00168425
	PI514300	3.3445	-0.0775518	0.02779
	PI514301	0.35147	0.411409	0.043545
	PI514302	-0.657425	0.575407	-0.0244117
	PI514303	0.35147	0.411409	0.043545
	PI514304	0.136586	-0.904412	0.0583051
	PI514305	0.173478	-0.57394	-0.0552024
	PI514306	0.173478	-0.57394	-0.0552024
	PI514307	0.33464	0.412926	-0.0662725
	PI514308	-0.818587	-0.411458	-0.0133416
	PI514309	-0.818587	-0.411458	-0.0133416
	PI514310	-0.818587	-0.411458	-0.0133416
	PI514311	-0.818587	-0.411458	-0.0133416
	PI514312	-0.818587	-0.411458	-0.0133416
	PI514313	0.173478	-0.57394	-0.0552024
	PI514314	-0.657425	0.575407	-0.0244117
	PI514316	-0.657425	0.575407	-0.0244117
	PI514317	-0.657425	0.575407	-0.0244117
	PI514318	-0.657425	0.575407	-0.0244117
	PI514319	-0.818587	-0.411458	-0.0133416
	PI514320	-0.657425	0.575407	-0.0244117
	PI514321	-0.657425	0.575407	-0.0244117
	PI514322	0.35147	0.411409	0.043545
	PI514323	-0.818587	-0.411458	-0.0133416
	PI514324	-0.818587	-0.411458	-0.0133416
	PI514325	-0.818587	-0.411458	-0.0133416
	PI514326	-0.818587	-0.411458	-0.0133416
	PI514332	-0.818587	-0.411458	-0.0133416
	PI514333	-0.657425	0.575407	-0.0244117
	PI514334	0.33464	0.412926	-0.0662725
	PI514335	-0.657425	0.575407	-0.0244117
	PI514336	-0.818587	-0.411458	-0.0133416
	PI514337	-0.657425	0.575407	-0.0244117
	PI514338	-0.818587	-0.411458	-0.0133416
	PI514339	-0.818587	-0.411458	-0.0133416
	PI514340	-0.657425	0.575407	-0.0244117
	PI514341	-0.818587	-0.411458	-0.0133416
	PI514342	-0.657425	0.575407	-0.0244117
	PI514343	-0.818587	-0.411458	-0.0133416
	PI514344	-0.657425	0.575407	-0.0244117
	PI514345	-0.657425	0.575407	-0.0244117
	PI514346	0.173478	-0.57394	-0.0552024
	PI514347	-0.818587	-0.411458	-0.0133416
	PI514348	-0.657425	0.575407	-0.0244117
	PI514349	-0.818587	-0.411458	-0.0133416
	PI514350	-0.657425	0.575407	-0.0244117
	PI514351	-0.818587	-0.411458	-0.0133416
	PI514352	-0.818587	-0.411458	-0.0133416
	PI514353	-0.818587	-0.411458	-0.0133416
	PI514354	0.33464	0.412926	-0.0662725
	PI514355	-0.818587	-0.411458	-0.0133416
	PI514356	-0.818587	-0.411458	-0.0133416
	PI514360	0.173478	-0.57394	-0.0552024
	PI514361	-0.818587	-0.411458	-0.0133416
	PI514362	0.385129	0.408376	0.26318
	PI514363	0.33464	0.412926	-0.0662725
	PI514364	0.33464	0.412926	-0.0662725
	PI514366	0.33464	0.412926	-0.0662725
	PI514367	0.173478	-0.57394	-0.0552024
	PI514368	0.190307	-0.575456	0.0546151
	PI514371	-0.657425	0.575407	-0.0244117
	PI514372	1.3772	0.245895	0.221329
	PI514373	-0.657425	0.575407	-0.0244117
	PI514374	0.173478	-0.57394	-0.0552024
	PI514375	0.33464	0.412926	-0.0662725
	PI514376	0.33464	0.412926	-0.0662725
	PI514377	-0.818587	-0.411458	-0.0133416
	PI514378	-0.818587	-0.411458	-0.0133416
	PI514379	0.33464	0.412926	-0.0662725
	PI514380	-0.818587	-0.411458	-0.0133416
	PI514381	0.33464	0.412926	-0.0662725
	PI514382	0.33464	0.412926	-0.0662725
	PI514383	0.35147	0.411409	0.043545
	PI514387	0.35147	0.411409	0.043545
	PI514388	-0.818587	-0.411458	-0.0133416
	PI514390	-0.657425	0.575407	-0.0244117
	PI514391	-0.818587	-0.411458	-0.0133416
	PI514392	0.173478	-0.57394	-0.0552024
	PI514393	-0.818587	-0.411458	-0.0133416
	PI514394	-0.818587	-0.411458	-0.0133416
	PI514395	-0.818587	-0.411458	-0.0133416
	PI514396	-0.818587	-0.411458	-0.0133416
	PI514397	-0.657425	0.575407	-0.0244117
	PI514398	-0.657425	0.575407	-0.0244117
	PI514399	-0.818587	-0.411458	-0.0133416
	PI514400	-0.818587	-0.411458	-0.0133416
	PI514401	0.33464	0.412926	-0.0662725
	PI514403	0.3683	0.409893	0.153363
	PI514404	-0.818587	-0.411458	-0.0133416
	PI514405	0.173478	-0.57394	-0.0552024
	PI514409	0.173478	-0.57394	-0.0552024
	PI514411	-0.818587	-0.411458	-0.0133416
	PI514412	-0.818587	-0.411458	-0.0133416
	PI514414	-0.818587	-0.411458	-0.0133416
	PI514417	-0.818587	-0.411458	-0.0133416
	PI514418	0.385129	0.408376	0.26318
	PI514419	-0.818587	-0.411458	-0.0133416
	PI514420	0.190307	-0.575456	0.0546151
	PI514423	0.207137	-0.576973	0.164433
	PI514424	0.173478	-0.57394	-0.0552024
	PI514425	-0.657425	0.575407	-0.0244117
	PI514426	0.33464	0.412926	-0.0662725
	PI514427	2.3356	0.0864464	-0.0401766
	PI514428	0.35147	0.411409	0.043545
	PI514429	0.3683	0.409893	0.153363
	PI514430	0.173478	-0.57394	-0.0552024
	PI514431	0.33464	0.412926	-0.0662725
	PI514432	-0.818587	-0.411458	-0.0133416
	PI514437	0.33464	0.412926	-0.0662725
	PI514438	0.3683	0.409893	0.153363
	PI514439	0.35147	0.411409	0.043545
	PI514440	-0.657425	0.575407	-0.0244117
	PI514444	0.173478	-0.57394	-0.0552024
	PI514446	-0.818587	-0.411458	-0.0133416
	PI514448	3.32767	-0.0760352	-0.0820275
	PI514449	2.31877	0.0879629	-0.149994
	PI514452	-0.818587	-0.411458	-0.0133416
	PI514453	-0.818587	-0.411458	-0.0133416
	PI514454	0.35147	0.411409	0.043545
	PI514455	1.32671	0.250444	-0.108133
	PI514456	0.3683	0.409893	0.153363
	PI514457	3.31084	-0.0745186	-0.191855
	PI514458	-0.657425	0.575407	-0.0244117
	PI514459	1.36036	0.247411	0.111502
	PI514460	-0.657425	0.575407	-0.0244117
	PI514461	-0.818587	-0.411458	-0.0133416
	PI514462	0.385129	0.408376	0.26318
	PI514463	0.385129	0.408376	0.26318
	PI514464	0.33464	0.412926	-0.0662725
	PI514465	0.40196	0.40686	0.373008
	PI514466	0.257627	-0.581523	0.493895
	PI514467	3.20016	-1.06593	0.148678
	PI514468	0.207137	-0.576973	0.164433
	PI514469	0.207137	-0.576973	0.164433
	PI514471	0.3683	0.409893	0.153363
	PI514472	0.33464	0.412926	-0.0662725
	PI514473	3.31084	-0.0745186	-0.191855
	PI514474	2.31877	0.0879629	-0.149994
	PI514475	-0.657425	0.575407	-0.0244117
	PI514478	3.32767	-0.0760352	-0.0820275
	BTX623	1.18237	-0.737938	0.0127544
	PI609251	1.36036	0.247411	0.111502
	SC748-5	0.3683	0.409893	0.153363
	TAM428	3.32767	-0.0760352	-0.0820275

## Sheet: Sheet4
PCs for head smut in Senegalese cultivars	Cultivar	PC1	PC2
	PI514279	41.0273	-1.53355
	PI514280	-4.47006	0.0454211
	PI514282	22.8301	0.0980356
	PI514283	35.1297	-0.123314
	PI514284	41.0299	-0.0335551
	PI514285	22.8294	-0.301964
	PI514286	22.8309	0.598035
	PI514287	41.0297	-0.133555
	PI514288	22.8289	-0.601964
	PI514289	41.0311	0.666444
	PI514290	22.8308	0.498035
	PI514291	12.9301	0.115219
	PI514292	-0.669544	0.338825
	PI514293	-8.97075	-0.346767
	PI514294	36.7297	-0.126091
	PI514295	41.0295	-0.233555
	PI514296	-30.3721	-1.10962
	PI514297	31.0288	-0.616197
	PI514298	30.7283	-0.915675
	PI514299	32.3304	0.281546
	PI514300	21.0294	-0.29884
	PI514301	33.9295	-0.221231
	PI514302	27.7292	-0.410469
	PI514303	21.029	-0.49884
	PI514304	11.8291	-0.482871
	PI514305	-3.36902	0.643511
	PI514306	41.0299	-0.0335551
	PI514307	-0.669544	0.338825
	PI514308	41.028	-1.13355
	PI514309	41.0306	0.366444
	PI514310	19.6303	0.20359
	PI514311	41.0314	0.866444
	PI514312	23.6311	0.696646
	PI514313	31.9304	0.28224
	PI514314	28.5294	-0.311858
	PI514316	36.0299	-0.0248764
	PI514317	31.9304	0.28224
	PI514318	17.9297	-0.0934592
	PI514319	11.6299	0.0174757
	PI514320	12.4301	0.116087
	PI514321	16.0275	-1.39016
	PI514322	-31.6712	-0.607366
	PI514323	11.0299	0.0185171
	PI514324	34.8301	0.0772067
	PI514325	41.0307	0.466444
	PI514326	41.0304	0.266445
	PI514332	21.0302	0.20116
	PI514333	41.0309	0.566444
	PI514334	33.9302	0.178769
	PI514335	-40.7712	-0.59157
	PI514336	-38.9704	-0.0946954
	PI514337	-6.07162	-0.8518
	PI514338	31.9287	-0.717759
	PI514339	30.5295	-0.215329
	PI514340	36.0285	-0.824875
	PI514341	36.5299	-0.0257442
	PI514342	-5.66919	0.547504
	PI514343	3.5301	0.131535
	PI514344	32.7295	-0.219148
	PI514345	41.0297	-0.133555
	PI514346	-12.2713	-0.641039
	PI514347	29.9315	0.88571
	PI514348	-3.3711	-0.556487
	PI514349	2.92959	-0.167423
	PI514350	-1.86885	0.740907
	PI514351	17.2297	-0.0922442
	PI514352	12.431	0.616086
	PI514353	9.8301	0.1206
	PI514354	-22.1695	0.376143
	PI514355	13.2313	0.814697
	PI514356	12.4297	-0.0839127
	PI514360	-13.4695	0.361042
	PI514361	29.0306	0.387273
	PI514362	17.0299	0.00810268
	PI514363	5.7301	0.127717
	PI514364	-6.57075	-0.350933
	PI514366	6.03288	1.72719
	PI514368	-16.0693	0.465555
	PI514371	-11.3699	0.157398
	PI514372	-25.67	0.0822187
	PI514373	26.0325	1.49248
	PI514374	-27.3698	0.18517
	PI514375	24.3287	-0.704567
	PI514376	-28.97	0.0879467
	PI514377	26.2302	0.192134
	PI514378	24.3308	0.495431
	PI514379	-15.1706	-0.236006
	PI514380	36.7306	0.373908
	PI514381	25.2304	0.293869
	PI514382	-38.97	0.105304
	PI514383	-48.9695	0.422661
	PI514387	-40.7712	-0.59157
	PI514388	-6.36902	0.648718
	PI514391	-45.6703	-0.083066
	PI514392	-17.2709	-0.432361
	PI514393	1.02837	-0.864124
	PI514394	41.029	-0.533554
	PI514395	-32.2712	-0.606324
	PI514396	-38.9721	-1.09469
	PI514397	-48.9729	-1.57734
	PI514399	-37.8695	0.403394
	PI514400	-35.4709	-0.40077
	PI514401	-12.2707	-0.341039
	PI514403	-30.3707	-0.309622
	PI514404	-38.9721	-1.09469
	PI514405	-30.3709	-0.409623
	PI514409	-52.2695	0.428389
	PI514411	-0.671106	-0.561174
	PI514412	41.0294	-0.333554
	PI514414	26.0301	0.0924813
	PI514418	-44.6703	-0.0848017
	PI514419	13.7313	0.81383
	PI514420	-5.17058	-0.253363
	PI514423	-45.6695	0.416933
	PI514424	-8.97283	-1.54677
	PI514425	-31.67	0.0926332
	PI514426	-0.670238	-0.0611745
	PI514427	-48.966	2.42266
	PI514428	-35.4674	1.59923
	PI514429	-14.5671	1.76295
	PI514431	11.0317	1.01852
	PI514432	-27.6702	-0.0143095
	PI514433	-8.96988	0.153232
	PI514434	-31.6707	-0.307366
	PI514436	-6.77162	-0.850585
	PI514437	11.0301	0.118517
	PI514438	-38.9721	-1.09469
	PI514439	-18.9692	0.570589
	PI514440	-42.273	-1.58897
	PI514444	-40.7686	0.908427
	PI514446	11.0299	0.0185171
	PI514448	-13.4695	0.361042
	PI514449	41.0301	0.0664452
	PI514452	-35.8695	0.399923
	PI514453	-8.97127	-0.646767
	PI514454	-38.9712	-0.594695
	PI514455	-22.5721	-1.12316
	PI514456	-28.9695	0.387946
	PI514457	-38.973	-1.59469
	PI514458	-46.4686	0.918321
	PI514459	-51.2695	0.426653
	PI514460	-50.6695	0.425612
	PI514461	-38.9712	-0.594695
	PI514464	-53.0712	-0.570221
	PI514465	-35.87	0.0999233
	PI514466	-48.9695	0.422661
	PI514467	-13.97	0.0619106
	PI514468	-51.8695	0.427695
	PI514469	-49.8677	1.42422
	PI514472	21.0292	-0.398839
	PI514473	-38.9678	1.4053
	PI514478	41.0304	0.266445
	PI609251	41.0304	0.266445
	SC748-5	-30.3695	0.390376

## Sheet: Sheet5
PCs for anthracnose & head smut in Senegalese cultivars	Cultivar	PC1	PC2	PC3	PC4	PC5
	PI514279	-40.7174	0.743031	1.44546	0.414252	0.03169
	PI514280	4.78045	0.632051	-0.112161	-0.587774	-0.0228688
	PI514282	-22.5135	-0.515292	-0.0201216	-0.417521	-0.045815
	PI514283	-34.8141	-0.387609	0.170096	0.568764	-0.0326163
	PI514284	-40.7079	-1.46514	0.213188	0.749482	0.258931
	PI514285	-22.5186	0.518512	0.249934	-0.586336	0.00045444
	PI514286	-22.5141	-0.596758	-0.515197	-0.422311	0.0570689
	PI514287	-40.7185	0.390903	0.0947995	-0.591363	0.0104443
	PI514288	-22.5135	-0.254016	0.636612	0.57762	-0.0342975
	PI514289	-40.721	0.457495	-0.735463	0.381334	0.00111578
	PI514290	-22.5141	-0.567207	-0.416653	-0.423506	-0.051374
	PI514291	-12.6137	-0.459998	-0.043583	-0.416414	-0.052761
	PI514292	0.980031	0.57189	-0.400555	-0.592688	-0.0243719
	PI514293	9.30298	-3.0646	0.743002	1.10527	-0.0716771
	PI514294	-36.4186	0.41492	0.0846092	-0.590882	0.00742739
	PI514295	-40.7184	0.403882	0.193932	-0.589866	0.0118341
	PI514296	30.6808	1.10288	0.978858	0.417742	-0.0225744
	PI514297	-30.7179	0.51165	0.566766	-0.582764	0.0103769
	PI514298	-30.4058	-1.42808	1.11699	-0.225949	0.0427474
	PI514299	-32.0077	-1.59277	-0.068809	-0.244083	0.0271931
	PI514300	-20.6953	-3.43213	0.752751	0.118449	0.0560248
	PI514301	-33.6126	-0.554922	0.304172	-0.411581	0.0759748
	PI514302	-27.4183	0.504123	0.360679	-0.585387	0.00528208
	PI514303	-20.7124	-0.443936	0.571	-0.405651	0.0710932
	PI514304	-11.5141	-0.165322	0.4996	0.908265	0.0670241
	PI514305	3.68408	-0.263432	-0.615074	0.562592	-0.0693566
	PI514306	-40.7141	-0.43354	0.0849448	0.566608	-0.0298665
	PI514307	0.985767	-0.409998	-0.274079	-0.417887	-0.0650824
	PI514308	-40.7181	0.691116	1.04893	0.408267	0.0261311
	PI514309	-40.7205	0.496432	-0.438063	0.385822	0.00528499
	PI514310	-19.3206	0.641913	-0.290512	0.391206	-0.00695007
	PI514311	-40.7213	0.431537	-0.933728	0.378341	-0.0016637
	PI514312	-23.3213	0.554677	-0.776698	0.383278	-0.0110923
	PI514313	-31.6148	-0.421652	-0.23402	0.563136	-0.0404204
	PI514314	-28.2184	0.486676	0.263442	-0.586973	0.00445364
	PI514316	-35.7188	0.405851	-0.0161825	-0.5923	0.00554653
	PI514317	-31.6194	0.389813	-0.323298	-0.596331	-0.00149931
	PI514318	-17.619	0.519921	0.0400563	-0.588781	-0.00576294
	PI514319	-11.3204	0.712552	-0.111204	0.395093	-0.00978349
	PI514320	-12.1194	0.524682	-0.171244	-0.591159	-0.0124013
	PI514321	-15.7169	0.699259	1.32428	-0.569117	0.0109706
	PI514322	31.987	-0.123638	0.644375	-0.396769	0.0368976
	PI514323	-10.7204	0.715903	-0.112626	0.39516	-0.0102045
	PI514324	-34.5201	0.569997	-0.155358	0.391004	0.0051042
	PI514325	-40.7207	0.483453	-0.537196	0.384326	0.00389525
	PI514326	-40.7203	0.509411	-0.33893	0.387319	0.00667473
	PI514332	-20.7205	0.634093	-0.287194	0.39105	-0.0059678
	PI514333	-40.7197	0.300051	-0.599131	-0.601836	0.000716161
	PI514334	-33.6134	-0.590266	-0.0929494	-0.420257	-0.0394168
	PI514335	41.0809	0.925646	0.495745	-0.573244	-0.0386092
	PI514336	39.279	1.02112	-0.0328522	0.40374	-0.0425057
	PI514337	6.38189	0.757798	0.776244	-0.574129	-0.0114838
	PI514338	-31.6189	0.690025	0.630834	0.403298	0.0141874
	PI514339	-30.2197	0.63295	0.131851	0.395973	0.00625648
	PI514340	-35.7175	0.509682	0.776881	-0.58033	0.0166644
	PI514341	-36.2199	0.573481	-0.0521955	0.39231	0.00768669
	PI514342	5.97961	0.573858	-0.61067	-0.595121	-0.0306595
	PI514343	-3.22071	0.744813	-0.229533	0.394502	-0.0168563
	PI514344	-32.4185	0.45024	0.174263	-0.588939	0.00601067
	PI514345	-40.7185	0.390903	0.0947995	-0.591363	0.0104443
	PI514346	12.586	-0.0449972	0.652563	0.583038	-0.0575344
	PI514347	-29.6215	0.493533	-0.960033	0.379581	-0.00945161
	PI514348	3.68145	0.703781	0.485244	-0.57892	-0.0137586
	PI514349	-2.62024	0.787101	0.0664438	0.399058	-0.0131081
	PI514350	2.17936	0.526677	-0.79993	-0.598539	-0.0307728
	PI514351	-16.9201	0.694254	0.00119956	0.395963	-0.00446472
	PI514352	-12.1214	0.63021	-0.704107	0.386026	-0.0175606
	PI514353	-9.5206	0.709626	-0.214603	0.393798	-0.0124361
	PI514354	22.4854	-0.289916	-0.32503	-0.415485	-0.0801671
	PI514355	-12.9217	0.599784	-0.900477	0.382944	-0.0197788
	PI514356	-12.1202	0.721063	-0.0101756	0.3965	-0.00783246
	PI514360	13.7844	-0.168084	-0.34161	0.56821	-0.0722737
	PI514361	-28.7207	0.563454	-0.466501	0.387163	-0.00313437
	PI514362	-16.7129	-0.519632	0.0670335	-0.407304	0.281003
	PI514363	-5.41378	-0.419785	-0.0606458	-0.41561	-0.0578126
	PI514364	6.8868	-0.286192	0.40587	-0.406754	-0.0594938
	PI514366	-5.71639	-0.629124	-1.64606	-0.439584	-0.079838
	PI514368	16.3843	-0.183113	-0.446316	0.569695	0.034345
	PI514371	11.6802	0.65761	-0.227646	-0.588499	-0.0290997
	PI514372	25.992	-1.26303	0.0923176	-0.227731	0.210344
	PI514373	-25.7214	0.267018	-1.52688	-0.613627	-0.0223157
	PI514374	27.6844	-0.0644923	-0.176285	0.572755	-0.0792467
	PI514375	-24.0121	-0.419838	0.776497	-0.405718	-0.0336447
	PI514376	29.2857	-0.213	-0.0437457	-0.410236	-0.0807689
	PI514377	-25.9204	0.60505	-0.274871	0.390469	-0.00231942
	PI514378	-24.021	0.576725	-0.576773	0.386192	-0.00782169
	PI514379	15.4865	-0.251139	0.286357	-0.407289	-0.0669174
	PI514380	-36.4206	0.520448	-0.448254	0.386303	0.00226805
	PI514381	-24.9137	-0.554654	-0.2127	-0.420781	-0.0469106
	PI514382	39.2855	-0.157148	-0.0674441	-0.409118	-0.087785
	PI514383	49.285	-0.156804	-0.387953	-0.409799	0.0108623
	PI514387	41.0868	-0.0728131	0.62281	-0.395752	0.0305129
	PI514388	6.67829	0.735212	-0.74866	0.388127	-0.030751
	PI514391	45.9789	1.05854	-0.0487301	0.404489	-0.0472065
	PI514392	17.5856	-0.043029	0.442448	0.580604	-0.0638219
	PI514393	-0.719128	0.888566	0.755872	0.409744	-0.00471295
	PI514394	-40.719	0.613242	0.454134	0.399289	0.0177926
	PI514395	32.5799	1.04859	0.478691	0.410473	-0.0308562
	PI514396	39.2806	1.15091	0.958478	0.418703	-0.0286083
	PI514397	49.2824	1.10123	1.46764	-0.557365	-0.0304651
	PI514399	38.1782	0.950082	-0.52591	0.396136	-0.0486826
	PI514400	35.7795	1.04051	0.272841	0.407838	-0.0358808
	PI514401	12.5867	-0.254357	0.392362	-0.406117	-0.063493
	PI514403	30.6867	-0.186407	0.350646	-0.398712	0.143473
	PI514404	39.2806	1.15091	0.958478	0.418703	-0.0286083
	PI514405	30.6854	0.030137	0.411404	0.582068	-0.0730131
	PI514409	52.5837	0.0486212	-0.43356	0.572545	-0.0994963
	PI514411	0.980351	0.859124	0.454444	0.405445	-0.0100749
	PI514412	-40.7194	0.587284	0.255867	0.396296	0.0150132
	PI514414	-25.7203	0.619146	-0.176212	0.391987	-0.00107
	PI514418	44.9863	-0.149068	0.11908	-0.397416	0.240493
	PI514419	-13.4217	0.596992	-0.899292	0.382888	-0.019428
	PI514420	5.48568	-0.153139	0.273446	0.578951	0.0517208
	PI514423	45.9841	-0.0213832	-0.416741	0.57719	0.1248
	PI514424	9.28756	0.0533822	1.55258	0.596136	-0.0427114
	PI514425	31.9799	0.783968	-0.17662	-0.584735	-0.0419527
	PI514426	0.98642	-0.358082	0.122454	-0.411902	-0.0595235
	PI514427	49.2932	-2.38016	-2.11766	-0.0901233	-0.0983534
	PI514428	35.7833	-0.387951	-1.54556	-0.429263	0.0036572
	PI514429	14.8836	-0.547211	-1.6937	-0.4319	0.125374
	PI514431	-10.7152	-0.566197	-0.940283	-0.429669	-0.0666017
	PI514432	27.979	0.945029	-0.105206	0.400981	-0.0359672
	PI514437	-10.7137	-0.449387	-0.0480857	-0.416202	-0.0540941
	PI514438	39.2878	-0.0345428	1.12333	-0.385781	0.148557
	PI514439	19.2853	-0.350318	-0.515124	-0.416144	0.0291312
	PI514440	42.5825	1.06381	1.48352	-0.558113	-0.0257643
	PI514444	41.0831	-0.0805032	-0.901972	0.563779	-0.0983765
	PI514446	-10.7204	0.715903	-0.112626	0.39516	-0.0102045
	PI514448	13.8029	-3.30074	0.0756048	0.110636	-0.0863519
	PI514449	-40.7017	-2.58072	0.275962	-0.0699536	-0.114467
	PI514452	36.1782	0.938912	-0.521171	0.395912	-0.0472794
	PI514453	9.28036	0.91846	0.533908	0.407869	-0.0145086
	PI514454	39.2869	-0.0828664	0.627076	-0.395954	0.0317758
	PI514455	22.8935	-1.07489	1.28749	-0.218195	-0.100312
	PI514456	29.2856	-0.285079	-0.339967	-0.409343	0.134727
	PI514457	39.3055	-2.88217	1.99724	0.14072	-0.186291
	PI514458	46.7784	0.762797	-1.00476	-0.595051	-0.0634545
	PI514459	51.5909	-1.14242	-0.266338	-0.23205	0.0783708
	PI514460	50.9791	0.85115	-0.519046	-0.5871	-0.0594526
	PI514461	39.2798	1.08602	0.462813	0.411221	-0.035557
	PI514464	53.3864	0.0124559	0.593072	-0.397069	-0.0879496
	PI514465	36.1863	-0.240748	-0.0577418	-0.398701	0.353731
	PI514466	49.2846	-0.0526668	-0.422795	0.585631	0.451992
	PI514467	14.3026	-3.12173	0.335799	1.10523	0.138921
	PI514468	52.184	0.013245	-0.431434	0.577883	0.12045
	PI514469	50.1824	-0.127715	-1.41802	0.562696	0.107956
	PI514472	-20.7127	-0.440344	0.471278	-0.409838	-0.0401292
	PI514473	39.3006	-3.27154	-0.976745	0.0958316	-0.227983
	PI514478	-40.6961	-3.60514	0.204761	0.104546	-0.048114
	PI609251	-40.7074	-1.65793	-0.0476025	-0.242365	0.14313
	SC748-5	30.6856	-0.27726	-0.343285	-0.409186	0.133745
